# Supplementary material for: Spatial transcriptomics reveals altered communities and drivers of aberrant epithelia and pro-fibrotic fibroblasts in interstitial lung diseases
Source: Cell Genom. 2026 Jan 22;6(3):101066. doi: 10.1016/j.xgen.2025.101066 (PMC12985369; doi:10.1016/j.xgen.2025.101066)
Supplement: Table S1. Clinical, demographic, and functional metadata for patients samples included in this study, related to STAR Methods [file mmc2.xlsx]

## Sheet: Sheet1
SN	Pub_ID	PatientID	Site	Diagnosis	Sex	Age	Smoking status	Race	Spirometry (FEV1)	Spirometry (FVC)	Spirometry (FEV1/FVC ratio)	Diffusion capacity test DLCO%	Diagnosis_Class	Disease_Stage	Collection_method	Treatment_status	snRNAseq_data	Visium_data
38	P38	FL283	HSJ	Desquamative interstitial pneumonia (DIP)	M	64	former	white	2.45	3.32	0.737952	0.44	Non-IPF Fibrotic ILD	advanced	Cryobiopsies	treatment-naïve	TRUE	FALSE
36	P36	FL351	HSJ	Non-specific interstitial pneumonitis (NSIP)	F	62	current	white	1.44	1.93	0.746114	0.65	Non-IPF Fibrotic ILD	advanced	Cryobiopsies	treatment-naïve	TRUE	FALSE
30	P30	FL358	HSJ	Fibrotic hypersensitivity pneumonitis (HP)	M	60	never	white	2.27	2.48	0.915323	0.449	Non-IPF Fibrotic ILD	advanced	Cryobiopsies	undergoing	TRUE	FALSE
31	P31	FL359	HSJ	Fibrotic hypersensitivity pneumonitis (HP)	F	55	never	white	2.38	2.55	0.933333	0.611	Non-IPF Fibrotic ILD	early	Cryobiopsies	treatment-naïve	TRUE	FALSE
10	M10	MGH_1193	MGH	COPD from alpha-1-antitrypsin deficiency	F	52	former	white	0.68	2.48	0.274194	0.1	Non-ILD	end-stage/advanced	transplant	undergoing	TRUE	FALSE
13	M13	MGH_1703	MGH	Idiopathic pulmonary fibrosis (IPF)	M	59	former	white	2.84	3.21	0.884735	0.29	IPF	end-stage/advanced	transplant	undergoing	TRUE	TRUE
14	M14	MGH_1997	MGH	Idiopathic pulmonary fibrosis (IPF)	M	67	never	white	1.93	2.45	0.787755	0.26	IPF	end-stage/advanced	transplant	undergoing	FALSE	TRUE
15	M15	MGH_3446	MGH	Idiopathic pulmonary fibrosis (IPF)	M	69	never	white	2.62	3.39	0.772861	0.34	IPF	end-stage/advanced	transplant	undergoing	TRUE	TRUE
23	M23	MGH_3902	MGH	Fibrotic hypersensitivity pneumonitis (HP)	M	58	former	white	2.16	3.09	0.699029	0.37	Non-IPF Fibrotic ILD	end-stage/advanced	transplant	undergoing	TRUE	FALSE
12	M12	MGH_4558	MGH	Pulmonary hypertension (PH)	F	61	never	white	1.9	2.3	0.826087	0.28	Non-ILD	end-stage/advanced	transplant	undergoing	TRUE	FALSE
1	M1	MGH_50001	MGH	Non-ILD Control	F	79	former	white	NA	NA	NA	NA	Non-ILD Control		resection	Not treated for ILD	TRUE	FALSE
3	M3	MGH_50003	MGH	Non-ILD Control	M	61	current	white	NA	NA	NA	NA	Non-ILD Control		resection	Not treated for ILD	TRUE	FALSE
4	M4	MGH_50005	MGH	Non-ILD Control	F	64	former	white	NA	NA	NA	NA	Non-ILD Control		resection	Not treated for ILD	TRUE	FALSE
5	M5	MGH_50006	MGH	Non-ILD Control	F	73	never	white	2.17	2.35	0.923404	0.58	Non-ILD Control		resection	Not treated for ILD	TRUE	FALSE
6	M6	MGH_50007	MGH	Non-ILD Control	F	67	never	white	2.49	3.26	0.763804	0.86	Non-ILD Control		resection	Not treated for ILD	TRUE	TRUE
7	M7	MGH_50010	MGH	Non-ILD Control	F	68	never	white	NA	NA	NA	NA	Non-ILD Control		resection	Not treated for ILD	TRUE	TRUE
8	M8	MGH_50012	MGH	Non-ILD Control	F	78	former	white	1.89	2.7	0.7	0.62	Non-ILD Control		resection	Not treated for ILD	TRUE	FALSE
2	M2	MGH_50020	MGH	Non-ILD Control	F	37	former	white	NA	NA	NA	NA	Non-ILD Control		resection	Not treated for ILD	FALSE	TRUE
24	M24	MGH_5604	MGH	Interstitial pneumonia with autoimmune features (IPAF)	M	65	never	white	1.29	1.53	0.843137	0.51	Non-IPF Fibrotic ILD	end-stage/advanced	transplant	undergoing	FALSE	TRUE
41	M41	MGH_6057	MGH	Connective tissue disease associated interstitial lung diease (CTD-ILD)	F	62	never	white	1.15	1.27	0.905512	0.15	Non-fibrotic ILD	end-stage/advanced	transplant	undergoing	FALSE	TRUE
29	M29	MGH_6224	MGH	Interstitial pneumonia with autoimmune features (IPAF)	M	54	former	white	2.55	3.19	0.799373	0.6	Non-IPF Fibrotic ILD	end-stage/advanced	transplant	undergoing	TRUE	TRUE
16	M16	MGH_6598	MGH	Idiopathic pulmonary fibrosis (IPF)	M	63	former	white	1.9	2.37	0.801688	0.37	IPF	end-stage/advanced	transplant	undergoing	FALSE	TRUE
17	M17	MGH_6752	MGH	Idiopathic pulmonary fibrosis (IPF)	M	69	never	white	1.28	1.75	0.731429	0.31	IPF	end-stage/advanced	transplant	treatment-naïve	FALSE	TRUE
25	M25	MGH_6972	MGH	Non-specific interstitial pneumonitis (NSIP)	F	42	never	black	0.64	0.92	0.695652	0.14	Non-IPF Fibrotic ILD	end-stage/advanced	transplant	undergoing	TRUE	FALSE
18	M18	MGH_7051	MGH	Idiopathic pulmonary fibrosis (IPF)	M	63	never	white	1.44	2.75	0.523636	0.61	IPF	end-stage/advanced	transplant	undergoing	FALSE	TRUE
26	M26	MGH_7575	MGH	Non-specific interstitial pneumonitis (NSIP)	F	67	former	white	1.34	1.46	0.917808	0.33	Non-IPF Fibrotic ILD	end-stage/advanced	transplant	undergoing	TRUE	FALSE
11	M11	MGH_7873	MGH	COPD from alpha-1-antitrypsin deficiency	M	49	former	white	2.24	3.39	0.660767	0.4	Non-ILD	end-stage/advanced	transplant	undergoing	TRUE	FALSE
19	M19	MGH_8291	MGH	Idiopathic pulmonary fibrosis (IPF)	M	65	former	white	1.56	1.85	0.843243	0.34	IPF	end-stage/advanced	transplant	treatment-naïve	TRUE	TRUE
27	M27	MGH_8331	MGH	Rheumatoid arthris-associated interstitial lung diease (RA-ILD)	M	63	former	white	2.44	2.91	0.838488	0.5	Non-IPF Fibrotic ILD	end-stage/advanced	transplant	undergoing	TRUE	TRUE
28	M28	MGH_8793	MGH	Rheumatoid arthris-associated interstitial lung diease (RA-ILD)	F	53	former	white	0.74	0.85	0.870588	NA	Non-IPF Fibrotic ILD	end-stage/advanced	transplant	undergoing	TRUE	FALSE
9	M9	MGH_9727	MGH	Pulmonary arterial hypertension(PAH) and Chronic obstructive pulmonary disorder (COPD)	F	56	former	white	2.05	3.18	0.644654	0.36	Non-ILD	end-stage/advanced	transplant	treatment-naïve	TRUE	FALSE
20	M20	MGH_9753	MGH	Idiopathic pulmonary fibrosis (IPF)	M	70	never	unknown	2.25	2.53	0.889328	0.5	IPF	end-stage/advanced	transplant	undergoing	TRUE	TRUE
32	P32	POR_1114345	HSJ	Fibrotic hypersensitivity pneumonitis (HP)	F	75	never	white	NA	NA	NA	NA	Non-IPF Fibrotic ILD	early	Cryobiopsies	treatment-naïve	TRUE	FALSE
39	P39	POR_1114346	HSJ	Unclassifiable interstitial lung disease (uILD)	M	71	never	white	3.86	4.95	0.779798	0.47	Non-IPF Fibrotic ILD	end-stage/advanced	Cryobiopsies	treatment-naïve	TRUE	FALSE
21	P21	POR_1114347	HSJ	Idiopathic pulmonary fibrosis (IPF)	M	73	former	white	NA	NA	NA	0.567	IPF	advanced	Cryobiopsies	treatment-naïve	TRUE	FALSE
35	P35	POR_1114348	HSJ	Interstitial lung abnormality (ILA)	F	67	never	white	2.28	2.94	0.77551	0.889	Non-IPF Fibrotic ILD	early	Bronchial forceps	treatment-naïve	TRUE	FALSE
33	P33	POR_1114349	HSJ	Fibrotic hypersensitivity pneumonitis (HP)	F	72	never	white	NA	NA	NA	NA	Non-IPF Fibrotic ILD	early	Cryobiopsies	treatment-naïve	TRUE	FALSE
42	P42	POR_1114351	HSJ	Connective tissue disease associated interstitial lung diease (CTD-ILD)	M	75	current	white	2.51	3.37	0.744807	0.58	Non-fibrotic ILD	early	Cryobiopsies	treatment-naïve	TRUE	FALSE
37	P37	POR_1114352	HSJ	Non-specific interstitial pneumonitis (NSIP)	M	69	current	white	2.61	2.95	0.884746	0.68	Non-IPF Fibrotic ILD	advanced	Cryobiopsies	treatment-naïve	TRUE	FALSE
43	P43	POR_1114355	HSJ	Sarcoidosis	M	34	never	white	NA	NA	NA	NA	Non-fibrotic ILD	early	Cryobiopsies	treatment-naïve	TRUE	FALSE
34	P34	POR_1114357	HSJ	Fibrotic hypersensitivity pneumonitis (HP)	M	64	former	white	3.11	3.87	0.803618	0.51	Non-IPF Fibrotic ILD	early	Cryobiopsies	treatment-naïve	TRUE	FALSE
22	P22	POR_1114358	HSJ	Idiopathic pulmonary fibrosis (IPF)	M	76	never	white	3.49	4.18	0.834928	0.76	IPF	early	Cryobiopsies	treatment-naïve	TRUE	FALSE
40	P40	POR_1114359	HSJ	Interstitial pneumonia with autoimmune features (IPAF)	F	75	never	white	2.02	2.03	0.995074	0.417	Non-IPF Fibrotic ILD	early	Cryobiopsies	treatment-naïve	TRUE	FALSE
