# Supplementary material for: Spatial transcriptomics reveals altered communities and drivers of aberrant epithelia and pro-fibrotic fibroblasts in interstitial lung diseases
Source: Cell Genom. 2026 Jan 22;6(3):101066. doi: 10.1016/j.xgen.2025.101066 (PMC12985369; doi:10.1016/j.xgen.2025.101066)
Supplement: Table S2. Oligonucleotides used in this study, related to STAR Methods [file mmc3.xlsx]

## Sheet: siRNA
Gene	Oligo Name	Sequence
RFX1	SASI_Hs01_00132659	GCCAACAGCUCUUCCAGCA[dT][dT]
	SASI_Hs01_00132659_as	UGCUGGAAGAGCUGUUGGC[dT][dT]
RFX1	SASI_Hs01_00132660	GGAAGACCUUCUGGAGGUA[dT][dT]
	SASI_Hs01_00132660_as	UACCUCCAGAAGGUCUUCC[dT][dT]
RFX1	SASI_Hs01_00132662	GGAACACUGUGAGGCCAUU[dT][dT]
	SASI_Hs01_00132662_as	AAUGGCCUCACAGUGUUCC[dT][dT]
RFX1	SASI_Hs01_00132663	CUCAUCCGCUCCGUCUUCA[dT][dT]
	SASI_Hs01_00132663_as	UGAAGACGGAGCGGAUGAG[dT][dT]
RUNX2	SASI_Hs01_00222686	CUACCUAUCACAGAGCAAU[dT][dT]
	SASI_Hs01_00222686_as	AUUGCUCUGUGAUAGGUAG[dT][dT]
RUNX2	SASI_Hs01_00222687	GCGCAUUCCUCAUCCCAGU[dT][dT]
	SASI_Hs01_00222687_as	ACUGGGAUGAGGAAUGCGC[dT][dT]
RUNX2	SASI_Hs01_00222689	CGGAAUGCCUCUGCUGUAA[dT][dT]
	SASI_Hs01_00222689_as	UAACAGCAGAGGCAUUCCG[dT][dT]
RUNX2	SASI_Hs01_00222690	GAAGCUUGAUGACUCUAAA[dT][dT]
	SASI_Hs01_00222690_as	UUUAGAGUCAUCAAGCUUC[dT][dT]
NFATC4	SASI_Hs01_00138884	GUAAUAAACUGCUCAAUGA[dT][dT]
	SASI_Hs01_00138884_as	UCAUUGAGCAGUUUAUUAC[dT][dT]
NFATC4	SASI_Hs01_00138885	GAGUGAAGGCGUGUCUAGA[dT][dT]
	SASI_Hs01_00138885_as	UCUAGACACGCCUUCACUC[dT][dT]
NFATC4	SASI_Hs02_00337876	GAUGUUCAUCGGCACUGCA[dT][dT]
	SASI_Hs02_00337876_as	UGCAGUGCCGAUGAACAUC[dT][dT]
NFATC4	SASI_Hs01_00138886	CUAUGAAGCCGUAGUCAGU[dT][dT]
	SASI_Hs01_00138886_as	ACUGACUACGGCUUCAUAG[dT][dT]
HES1	SASI_Hs01_00138364	CGGACAUUCUGGAAAUGAC[dT][dT]
	SASI_Hs01_00138364_as	GUCAUUUCCAGAAUGUCCG[dT][dT]
HES1	SASI_Hs01_00138366	CAGAUGACGGCUGCGCUGA[dT][dT]
	SASI_Hs01_00138366_as	UCAGCGCGCCGUCAUCUG[dT][dT]
HES1	SASI_Hs01_00138367	GCCGGCUUCAGCGAGUGCA[dT][dT]
	SASI_Hs01_00138367_as	UGCACUCGCUGAAGCCGGC[dT][dT]
HES1	SASI_Hs01_00138368	CAGUGAAGCACCUCCGGAA[dT][dT]
	SASI_Hs01_00138368_as	UUCCGGAGGUGCUUCACUG[dT][dT]
THRB	SASI_Hs01_00103177	GACAGAUCUGCGGAUGAUA[dT][dT]
	SASI_Hs01_00103177_as	UAUCAUCCGCAGAUCUGUC[dT][dT]
THRB	SASI_Hs02_00302603	GGAAUGUCGCUUUAAGAAA[dT][dT]
	SASI_Hs02_00302603_as	UUUCUUAAAGCGACAUUCC[dT][dT]
THRB	SASI_Hs01_00103178	CGAAAUCAGUGCCAGGAAU[dT][dT]
	SASI_Hs01_00103178_as	AUUCCUGGCACUGAUUUCG[dT][dT]
THRB	SASI_Hs01_00130179	GCUAUGACCCAGAAAGUGA[dT][dT]
	SASI_Hs01_00130179_as	UCACUUUCUGGGUCAUAGC[dT][dT]
PIN1	SASI_Hs01_00180081	CACACAGUAUUUAUUGUUC[dT][dT]
	SASI_Hs01_00180081_as	GAACAAUAAAUACUGUGUG[dT][dT]
PIN1	SASI_Hs01_00180082	CGUCACACAGUAUUUAUUG[dT][dT]
	SASI_Hs01_00180082_as	CAAUAAAAUACUGUGUGACG[dT][dT]
PIN1	SASI_Hs01_00180083	CCAGAUUCUCCCUUAAGGA[dT][dT]
	SASI_Hs01_00180083_as	UCCUUAAGGGAGAAUCUGG[dT][dT]
PIN1	SASI_Hs01_00180079	CGGAUUCCGGCAUCCACAU[dT][dT]
	SASI_Hs01_00180079_as	AUGUGGAUGCCGGAAUCCG[dT][dT]
TWIST1	SASI_Hs01_00048450	GUCAUUGUUUCCAGAGAAG[dT][dT]
	SASI_Hs01_00048450_as	CUUCUCUGGAAACAAUGAC[dT][dT]
TWIST1	SASI_Hs01_00048451	GCCGGAGACCUAGAUGUCA[dT][dT]
	SASI_Hs01_00048451_as	UGACAUCUAGGUCUCCGGC[dT][dT]
TWIST1	SASI_Hs01_00048452	CAGUCUAGAGACUCUGGAG[dT][dT]
	SASI_Hs01_00048452_as	CUCCAGAGUCUCUAGACUG[dT][dT]
TWIST1	SASI_Hs01_00048453	GACCUAGAUGUCAUUGUUU[dT][dT]
	SASI_Hs01_00048453_as	AAACAAUGACAUCUAGGUC[dT][dT]
TWIST2	SASI_Hs02_00362046	GAUGCAUUCGAGUCUGUAA[dT][dT]
	SASI_Hs02_00362046_as	UUACAGACUCGAAUGCAUC[dT][dT]
TWIST2	SASI_Hs01_00096946	GCAUUCGAGUCUGUAACUU[dT][dT]
	SASI_Hs01_00096946_as	AAGUUACAGACUCGAAUGC[dT][dT]
TWIST2	SASI_Hs02_00362047	CCUUCUCCGUGUGGCGCAU[dT][dT]
	SASI_Hs02_00362047_as	AUGCGCCACACGGAGAAGG[dT][dT]
TWIST2	SASI_Hs01_00096947	GAGGUUUAUUCUUUCUGAA[dT][dT]
	SASI_Hs01_00096947_as	UUCAGAAAGAAUAAACCUC[dT][dT]
SMAD3	SASI_Hs01_00208931	GAGUUCGCCUUCAAUAUGA[dT][dT]
	SASI_Hs01_00208931_as	UCAUAUUGAAGGCGAACUC[dT][dT]
SMAD3	SASI_Hs02_00340511	CAUGGACGCAGGUUCUCCA[dT][dT]
	SASI_Hs02_00340511_as	UGGAGAACCUGCGUCCAAUG[dT][dT]
SMAD3	SASI_Hs01_00208932	CUCAGUGACAGCGCUAUUU[dT][dT]
	SASI_Hs01_00208932_as	AAAUAGCGCUGUCACUGAG[dT][dT]
SMAD3	SASI_Hs01_00208933	GUGAGCAGAACAGGUAGUA[dT][dT]
	SASI_Hs01_00208933_as	UACUACCUGUUCUGCUCAC[dT][dT]
CONTROL #1	SIC001
CONTROL #2	SIC002

## Sheet: qRT-PCR primers
Gene	Forward primer	Reverse primer
HPRT	CCTGGCGTCGTGATTAGTGAT	AGACGTTCAGTCCTGTCCATAA
CTHRC1	CAATGGCATTCCGGGTACAC	GTACACTCCGCAATTTTCCCAA
NFATC4	TACAGATGTTCATCGGCAC	CGAAGCTCAATGTCTGAAT
ACTA2	AAAAGACAGCTACGTGGGTGA	GCCATGTTCTATCGGGTACTTC
COL1A1	GAGGGCCAAGACGAAGACATC	CAGATCACGTCATCGCACAAC
COL3A1	GGAGCTGGCTACTTCTCGC	GGGAACATCCTCCTTCAACAG
COL5A1	GCCCGGATGTCGCTTACAG	AAATGCAGACGCAGGGTACAG
COL6A1	ACAGTGACGAGGTGGAGATCA	GATAGCGCAGTCGGTGTAGG
